# Supplementary material for: Poly(ε-caprolactone)-poly(ethylene glycol) Tri-Block Copolymer as Quercetin Delivery System for Human Colorectal Carcinoma Cells: Synthesis, Characterization and In Vitro Study
Source: Polymers (Basel). 2023 Feb 26;15(5):1179. doi: 10.3390/polym15051179 (PMC10007335; doi:10.3390/polym15051179)
Supplement: Supplementary file 1 [file polymers-15-01179-s001.zip]

Archive with 1 entries (1 files):
- polymers-2215332-supplementary.pdf
